# Supplementary material for: Ex Vivo Optimization of Donor Lungs with Inhaled Sevoflurane during Normothermic Ex Vivo Lung Perfusion (VITALISE): A Pilot and Feasibility Study in Sheep
Source: Int J Mol Sci. 2024 Feb 19;25(4):2413. doi: 10.3390/ijms25042413 (PMC10888671; doi:10.3390/ijms25042413)
Supplement: Supplementary file 1 [file ijms-25-02413-s001.zip]

Archive with 2 entries (2 files):
- Supplemenary Material.pdf
- __MACOSX/._Supplemenary Material.pdf
